# Supplementary material for: Temporal dynamics of cognitive functioning in people with Parkinson’s disease
Source: NPJ Parkinsons Dis. 2026 Apr 6;12:86. doi: 10.1038/s41531-026-01338-3 (PMC13057304; doi:10.1038/s41531-026-01338-3)
Supplement: Supplementary file 2 — Supplementary information B: Analysis Code [file 41531_2026_1338_MOESM2_ESM.txt]

# 0 General Information & Packages -----------------------------------------------------


#This R-script contains code used for analyses conducted in

# "Temporal Dynamics of Cognitive Functioning in Parkinson's Disease"
# by
# Scharfenberg, D., Kalbe, E., Ophey, A., Balzer-Geldsetzer, M., Berg, D.,
# Hilker-Roggendorf, R., Kassubek, J., Liepelt-Scarfone, I., Mollenhauer, B.,
# Reetz, K., Riedel, O., Roeske, S., Schulz, J. B., Storch, A., 
# Trenkwalder, C., Witt, K., Dodel, R., & Deserno, M.K. (2025)
# submitted for publication in npj Parkinson's disease


#Corresponding authors:
# Daniel Scharfenberg  (daniel.scharfenberg@uk-koeln.de;ORCID 0000-0003-2781-3143)
# Elke Kalbe (elke.kalbe@uk-koeln.de, ORCID 0000-0001-8603-2545)
# Medical Psychology | Neuropsychology & Gender Studies,
# Center for Neuropsychological Diagnostics and Intervention (CeNDI),
# Medical Faculty and University Hospital Cologne, University of Cologne
# Kerpener Str. 62, 50937 Cologne, Germany

#packages
library(readxl)
library(bootnet)
library(qgraph)
library(dplyr)
library(tidyr)
library(tidyverse)
library (NetworkComparisonTest)
library(ggpubr)
library(EGAnet)
library(summarytools)
library (tseries)
library (mclust)
library(lme4)
library(Matrix)
library(sjPlot


# 1 LANDSCAPE data --------------------------------------------------------

#load big LANDSCAPE data table

LANDSCAPE_Datensatz <- read_excel("LANDSCAPE_Datensatz_CERAD_sortiert.xlsx")

# load checked CERAD data for baseline t0
LNDSCP_CERAD_zWerte_0 <- read_excel("LNDSCP_CERAD_zWerte_0.xlsx")
#delete row that contains no ID (originally a description row)
LNDSCP_CERAD_zWerte_0 <- LNDSCP_CERAD_zWerte_0[!is.na(LNDSCP_CERAD_zWerte_0$ID),]

# load checked CERAD data for t1 after 12 months
LNDSCP_CERAD_zWerte_12 <- read_excel("LNDSCP_CERAD_zWerte_12.xlsx")
#delete row that contains no ID (originally a description row)
LNDSCP_CERAD_zWerte_12 <- LNDSCP_CERAD_zWerte_12[LNDSCP_CERAD_zWerte_12$ID != "Spalte1", ]

# load checked CERAD data for t2 after 24 months
LNDSCP_CERAD_zWerte_24 <- read_excel("LNDSCP_CERAD_zWerte_24.xlsx")
#delete row that contains no ID (originally a description row)
LNDSCP_CERAD_zWerte_24 <- LNDSCP_CERAD_zWerte_24[LNDSCP_CERAD_zWerte_24$ID != "Spalte1", ]

# load checked CERAD data for t2 after 36 months
LNDSCP_CERAD_zWerte_36 <- read_excel("LNDSCP_CERAD_zWerte_36.xlsx")
#delete row that contains no ID (originally a description row)
LNDSCP_CERAD_zWerte_36 <- LNDSCP_CERAD_zWerte_36[LNDSCP_CERAD_zWerte_36$ID != "Spalte1", ]

#Dropouts in t3 identifizieren
LANDSCAPE_Datensatz$dropout_t3 <- ifelse(is.na(LANDSCAPE_Datensatz$diagnosis_36), 1, 0)
table(LANDSCAPE_Datensatz$dropout_t3)

LANDSCAPE_Datensatz$dropout_t4 <- ifelse(is.na(LANDSCAPE_Datensatz$diagnosis_48), 1, 0)
table(LANDSCAPE_Datensatz$dropout_t4)

#create dataset for baseline t0
data_t0 <- data.frame(
  DSfw = LANDSCAPE_Datensatz$WMS_digitspan_forward_PE_0,
  DSbw = LANDSCAPE_Datensatz$WMS_digitspan_backw_PE_0,
  CScat = LANDSCAPE_Datensatz$MWCST_categ_T_0,
  CSnpe= LANDSCAPE_Datensatz$MWCST_error_nonpers_T_0,
  CSpe = LANDSCAPE_Datensatz$MWCST_pers_T_0,
  BTA = LANDSCAPE_Datensatz$BTA_z_0,
  StrW = LANDSCAPE_Datensatz$Stroop_word_T_0,
  StrC = LANDSCAPE_Datensatz$Stroop_color_T_0,
  StrI = LANDSCAPE_Datensatz$Stroop_interf_T_0,
  LPS7 = LANDSCAPE_Datensatz$LPS_7_T_0,
  LPS9 = LANDSCAPE_Datensatz$LPS_9_T_0,
  SemWF = LNDSCP_CERAD_zWerte_0$`Semantische Flüssigkeit`,
  PhoWF = LNDSCP_CERAD_zWerte_0$`Phonemat. Flüssigkeit (S-Wörter)...43`,
  VbL = LNDSCP_CERAD_zWerte_0$`Wortliste lernen...32`,
  VbR = LNDSCP_CERAD_zWerte_0$`Wortliste abrufen...36`,
  'TB/A' = LNDSCP_CERAD_zWerte_0$`Trail Making Test B/A...46`,
  FigC = LNDSCP_CERAD_zWerte_0$`Figuren abzeichnen...40`,
  FigR = LNDSCP_CERAD_zWerte_0$`Figuren abrufen...41`,
  BNT = LNDSCP_CERAD_zWerte_0$`Boston Naming Test...30`,
  dropout = LANDSCAPE_Datensatz$dropout_t3
)
#drop rows of dropouts at t3
data_t0 <- data_t0[data_t0$dropout != 1, ]
#delete dropout-column from data
data_t0 <- data_t0 %>% select(-dropout)

# convert all values (T-values, percentiles) to z-scores
data_t0$CScat <- ((data_t0$CScat - 50) / 10)
data_t0$CSnpe <- ((data_t0$CSnpe - 50) / 10)
data_t0$CSpe <- ((data_t0$CSpe - 50) / 10)

data_t0$StrW <- ((data_t0$StrW - 50) / 10)
data_t0$StrC <- ((data_t0$StrC - 50) / 10)
data_t0$StrI <- ((data_t0$StrI - 50) / 10)

data_t0$LPS7 <- ((data_t0$LPS7 - 50) / 10)
data_t0$LPS9 <- ((data_t0$LPS9 - 50) / 10)

data_t0$DSfw <- data_t0$DSfw/100
data_t0["DSfw"][data_t0["DSfw"] == 0] <- 0.001 #replacing percentile 0 with
# percentile 0.001 to avoid infinite value after z-score transformation
data_t0$DSfw <- qnorm(data_t0$DSfw)

data_t0$DSbw <- data_t0$DSbw/100
data_t0["DSbw"][data_t0["DSbw"] == 0] <- 0.001
data_t0$DSbw <- qnorm(data_t0$DSbw)

data_t0 <- data_t0 %>% mutate_if(is.character, as.numeric)


#create dataset for t1 after 12 months
data_t1 <- data.frame(
  DSfw = LANDSCAPE_Datensatz$WMS_digitspan_forward_PE_12,
  DSbw = LANDSCAPE_Datensatz$WMS_digitspan_backw_PE_12,
  CScat = LANDSCAPE_Datensatz$MWCST_categ_T_12,
  CSnpe= LANDSCAPE_Datensatz$MWCST_error_nonpers_T_12,
  CSpe = LANDSCAPE_Datensatz$MWCST_pers_T_12,
  BTA = LANDSCAPE_Datensatz$BTA_z_12,
  StrW = LANDSCAPE_Datensatz$Stroop_word_T_12,
  StrC = LANDSCAPE_Datensatz$Stroop_color_T_12,
  StrI = LANDSCAPE_Datensatz$Stroop_interf_T_12,
  LPS7 = LANDSCAPE_Datensatz$LPS_7_T_12,
  LPS9 = LANDSCAPE_Datensatz$LPS_9_T_12,
  SemWF = LNDSCP_CERAD_zWerte_12$`Semantische Flüssigkeit`,
  PhoWF = LNDSCP_CERAD_zWerte_12$`Phonemat. Flüssigkeit (S-Wörter)...43`,
  VbL = LNDSCP_CERAD_zWerte_12$`Wortliste lernen...32`,
  VbR = LNDSCP_CERAD_zWerte_12$`Wortliste abrufen...36`,
  'TB/A' = LNDSCP_CERAD_zWerte_12$`Trail Making Test B/A...46`,
  FigC = LNDSCP_CERAD_zWerte_12$`Figuren abzeichnen...40`,
  FigR = LNDSCP_CERAD_zWerte_12$`Figuren abrufen...41`,
  BNT = LNDSCP_CERAD_zWerte_12$`Boston Naming Test...30`,
  dropout = LANDSCAPE_Datensatz$dropout_t3
)
#drop rows of dropouts at t3
data_t1 <- data_t1[data_t1$dropout != 1, ]
#delete dropout-column from data
data_t1 <- data_t1 %>% select(-dropout)

# convert all values (T-values, percentiles) to z-scores
data_t1$CScat <- ((data_t1$CScat - 50) / 10)
data_t1$CSnpe <- ((data_t1$CSnpe - 50) / 10)
data_t1$CSpe <- ((data_t1$CSpe - 50) / 10)

data_t1$StrW <- ((data_t1$StrW - 50) / 10)
data_t1$StrC <- ((data_t1$StrC - 50) / 10)
data_t1$StrI <- ((data_t1$StrI - 50) / 10)

data_t1$LPS7 <- ((data_t1$LPS7 - 50) / 10)
data_t1$LPS9 <- ((data_t1$LPS9 - 50) / 10)

data_t1$DSfw <- data_t1$DSfw/100
data_t1["DSfw"][data_t1["DSfw"] == 0] <- 0.001 #replacing percentile 0 with
# percentile 0.001 to avoid infinite value after z-score transformation
data_t1$DSfw <- qnorm(data_t1$DSfw)

data_t1$DSbw <- data_t1$DSbw/100
data_t1["DSbw"][data_t1["DSbw"] == 0] <- 0.001
data_t1$DSbw <- qnorm(data_t1$DSbw)

data_t1 <- data_t1 %>% mutate_if(is.character, as.numeric)

#create dataset for t2 after 12 months
data_t2 <- data.frame(
  DSfw = LANDSCAPE_Datensatz$WMS_digitspan_forward_PE_24,
  DSbw = LANDSCAPE_Datensatz$WMS_digitspan_backw_PE_24,
  CScat = LANDSCAPE_Datensatz$MWCST_categ_T_24,
  CSnpe= LANDSCAPE_Datensatz$MWCST_error_nonpers_T_24,
  CSpe = LANDSCAPE_Datensatz$MWCST_pers_T_24,
  BTA = LANDSCAPE_Datensatz$BTA_z_24,
  StrW = LANDSCAPE_Datensatz$Stroop_word_T_24,
  StrC = LANDSCAPE_Datensatz$Stroop_color_T_24,
  StrI = LANDSCAPE_Datensatz$Stroop_interf_T_24,
  LPS7 = LANDSCAPE_Datensatz$LPS_7_T_24,
  LPS9 = LANDSCAPE_Datensatz$LPS_9_T_24,
  SemWF = LNDSCP_CERAD_zWerte_24$`Semantische Flüssigkeit`,
  PhoWF = LNDSCP_CERAD_zWerte_24$`Phonemat. Flüssigkeit (S-Wörter)...43`,
  VbL = LNDSCP_CERAD_zWerte_24$`Wortliste lernen...32`,
  VbR = LNDSCP_CERAD_zWerte_24$`Wortliste abrufen...36`,
  'TB/A' = LNDSCP_CERAD_zWerte_24$`Trail Making Test B/A...46`,
  FigC = LNDSCP_CERAD_zWerte_24$`Figuren abzeichnen...40`,
  FigR = LNDSCP_CERAD_zWerte_24$`Figuren abrufen...41`,
  BNT = LNDSCP_CERAD_zWerte_24$`Boston Naming Test...30`,
  dropout = LANDSCAPE_Datensatz$dropout_t3
)

#drop rows of dropouts at t3
data_t2 <- data_t2[data_t2$dropout != 1, ]
#delete dropout-column from data
data_t2 <- data_t2 %>% select(-dropout)

# convert all values (T-values, percentiles) to z-scores
data_t2$CScat <- ((data_t2$CScat - 50) / 10)
data_t2$CSnpe <- ((data_t2$CSnpe - 50) / 10)
data_t2$CSpe <- ((data_t2$CSpe - 50) / 10)

data_t2$StrW <- ((data_t2$StrW - 50) / 10)
data_t2$StrC <- ((data_t2$StrC - 50) / 10)
data_t2$StrI <- ((data_t2$StrI - 50) / 10)

data_t2$LPS7 <- ((data_t2$LPS7 - 50) / 10)
data_t2$LPS9 <- ((data_t2$LPS9 - 50) / 10)

data_t2$DSfw <- data_t2$DSfw/100
data_t2["DSfw"][data_t2["DSfw"] == 0] <- 0.001 #replacing percentile 0 with
# percentile 0.001 to avoid infinite value after z-score transformation
data_t2$DSfw <- qnorm(data_t2$DSfw)

data_t2$DSbw <- data_t2$DSbw/100
data_t2["DSbw"][data_t2["DSbw"] == 0] <- 0.001
data_t2$DSbw <- qnorm(data_t2$DSbw)

data_t2 <- data_t2 %>% mutate_if(is.character, as.numeric)

#create dataset for t3 after 36 months
data_t3 <- data.frame(
  DSfw = LANDSCAPE_Datensatz$WMS_digitspan_forward_PE_36,
  DSbw = LANDSCAPE_Datensatz$WMS_digitspan_backw_PE_36,
  CScat = LANDSCAPE_Datensatz$MWCST_categ_T_36,
  CSnpe= LANDSCAPE_Datensatz$MWCST_error_nonpers_T_36,
  CSpe = LANDSCAPE_Datensatz$MWCST_pers_T_36,
  BTA = LANDSCAPE_Datensatz$BTA_z_36,
  StrW = LANDSCAPE_Datensatz$Stroop_word_T_36,
  StrC = LANDSCAPE_Datensatz$Stroop_color_T_36,
  StrI = LANDSCAPE_Datensatz$Stroop_interf_T_36,
  LPS7 = LANDSCAPE_Datensatz$LPS_7_T_36,
  LPS9 = LANDSCAPE_Datensatz$LPS_9_T_36,
  SemWF = LNDSCP_CERAD_zWerte_36$`Semantische Flüssigkeit`,
  PhoWF = LNDSCP_CERAD_zWerte_36$`Phonemat. Flüssigkeit (S-Wörter)...43`,
  VbL = LNDSCP_CERAD_zWerte_36$`Wortliste lernen...32`,
  VbR = LNDSCP_CERAD_zWerte_36$`Wortliste abrufen...36`,
  'TB/A' = LNDSCP_CERAD_zWerte_36$`Trail Making Test B/A...46`,
  FigC = LNDSCP_CERAD_zWerte_36$`Figuren abzeichnen...40`,
  FigR = LNDSCP_CERAD_zWerte_36$`Figuren abrufen...41`,
  BNT = LNDSCP_CERAD_zWerte_36$`Boston Naming Test...30`,
  dropout = LANDSCAPE_Datensatz$dropout_t3
)

#drop rows of dropouts at t3
data_t3 <- data_t3[data_t3$dropout != 1, ]
#delete dropout-column from data
data_t3 <- data_t3 %>% select(-dropout)

# convert all values (T-values, percentiles) to z-scores
data_t3$CScat <- ((data_t3$CScat - 50) / 10)
data_t3$CSnpe <- ((data_t3$CSnpe - 50) / 10)
data_t3$CSpe <- ((data_t3$CSpe - 50) / 10)

data_t3$StrW <- ((data_t3$StrW - 50) / 10)
data_t3$StrC <- ((data_t3$StrC - 50) / 10)
data_t3$StrI <- ((data_t3$StrI - 50) / 10)

data_t3$LPS7 <- ((data_t3$LPS7 - 50) / 10)
data_t3$LPS9 <- ((data_t3$LPS9 - 50) / 10)

data_t3$DSfw <- data_t3$DSfw/100
data_t3["DSfw"][data_t3["DSfw"] == 0] <- 0.001 #replacing percentile 0 with
# percentile 0.001 to avoid infinite value after z-score transformation
data_t3$DSfw <- qnorm(data_t3$DSfw)

data_t3$DSbw <- data_t3$DSbw/100
data_t3["DSbw"][data_t3["DSbw"] == 0] <- 0.001
data_t3$DSbw <- qnorm(data_t3$DSbw)

data_t3 <- data_t3 %>% mutate_if(is.character, as.numeric)


# 2 Demographic and clinical sample descriptives --------------------------------------------------------

#create dataset for demographic variables at baseline t0
data_demo_t0 <- data.frame(
  age = LANDSCAPE_Datensatz$age_0,
  gender = LANDSCAPE_Datensatz$sex,
  education = LANDSCAPE_Datensatz$Ausbildungsjahre,
  dis_dur= LANDSCAPE_Datensatz$disease_duration_months,
  LEDD = LANDSCAPE_Datensatz$LED,
  UPDRS_III = LANDSCAPE_Datensatz$UPDRS_III_0,
  Hoehn_Yahr = LANDSCAPE_Datensatz$Hoehn_Yahr_0,
  GDS = LANDSCAPE_Datensatz$GDS_score_0,
  MMSE = LANDSCAPE_Datensatz$MMSE_0,
  PANDA = LANDSCAPE_Datensatz$PANDA_0,
  diagnosis = LANDSCAPE_Datensatz$diagnosis_0,
  dropout = LANDSCAPE_Datensatz$dropout_t3,
  ID = LANDSCAPE_Datensatz$ID
)
#drop rows of dropouts at t3
data_demo_t0 <- data_demo_t0[data_demo_t0$dropout != 1, ]
#delete dropout-column from data
data_demo_t0 <- data_demo_t0 %>% select(-dropout)

stview(dfSummary(data_demo_t0, round = 3))


#create dataset for PD-NC at baseline t0

data_demo_NC_t0 <- data_demo_t0 %>%
  filter(diagnosis == "1")
stview(dfSummary(data_demo_NC_t0, round = 2))

#create dataset for PD-MCI at baseline t0

data_demo_MCI_t0 <- data_demo_t0 %>%
  filter(diagnosis == "2")
stview(dfSummary(data_demo_MCI_t0, round = 2))

#create dataset for PD-D at baseline t0

data_demo_PDD_t0 <- data_demo_t0 %>%
  filter(diagnosis == "3")
stview(dfSummary(data_demo_PDD_t0, round = 2))

## Descriptives of cognitive test data

#DSfw 1347 DP
view(dfSummary(data_DSfw[, 2:5], graph.magnif = 1.5, round.digits = 2))

#DSbw 1345 DP
view(dfSummary(data_DSbw[, 2:5], graph.magnif = 1.5, round.digits = 2))

#BNT 1372 DP
view(dfSummary(data_BNT[, 2:5], graph.magnif = 1.5, round.digits = 2))

#FigC 1366 DP
view(dfSummary(data_FigC[, 2:5], graph.magnif = 1.5, round.digits = 2))

#FigR 1363 DP
view(dfSummary(data_FigR[, 2:5], graph.magnif = 1.5, round.digits = 2))

#SemWF 1376 DP
view(dfSummary(data_SemWF[, 2:5], graph.magnif = 1.5, round.digits = 2))

#PhoWF 1372 DP
view(dfSummary(data_PhoWF[, 2:5], graph.magnif = 1.5, round.digits = 2))

#LPS7 1293 DP
view(dfSummary(data_LPS7[, 2:5], graph.magnif = 1.5, round.digits = 2))

#LPS9 1298 DP
view(dfSummary(data_LPS9[, 2:5], graph.magnif = 1.5, round.digits = 2))

#CSnpe 1050 DP
view(dfSummary(data_CSnpe[, 2:5], graph.magnif = 1.5, round.digits = 2))

#CSpe 1050 DP
view(dfSummary(data_CSpe[, 2:5], graph.magnif = 1.5, round.digits = 2))

#CScat 1051
view(dfSummary(data_CScat[, 2:5], graph.magnif = 1.5, round.digits = 2))

#StrW 1269 DP
view(dfSummary(data_StrW[,2:5], graph.magnif = 1.5, round.digits = 2))

#StrC 1268 DP
view(dfSummary(data_StrC[,2:5], graph.magnif = 1.5, round.digits = 2))

#StrI 1265 DP
view(dfSummary(data_StrI[,2:5], graph.magnif = 1.5, round.digits = 2))

#BTA 1269 DP
view(dfSummary(data_BTA[,2:5], graph.magnif = 1.5, round.digits = 2))

#TB/A 1271 DP
view(dfSummary(data_TBA[,2:5], graph.magnif = 1.5, round.digits = 2))

#VbL 1375 DP
view(dfSummary(data_VbL[,2:5], graph.magnif = 1.5, round.digits = 2))

#VbR 1373 DP
view(dfSummary(data_VbR[,2:5], graph.magnif = 1.5, round.digits = 2))

#24.373 Data points across 355 individuals and 4 time points
#24.373 / 26.980 = 90.34%

#Dim1
view(dfSummary(data_Dim1, graph.magnif = 1.5, round.digits = 2))

#Dim2
view(dfSummary(data_Dim2, graph.magnif = 1.5, round.digits = 2))

#Dim3
view(dfSummary(data_Dim3, graph.magnif = 1.5, round.digits = 2))

#Dim4
view(dfSummary(data_Dim4, graph.magnif = 1.5, round.digits = 2))

#Dim5
view(dfSummary(data_Dim5, graph.magnif = 1.5, round.digits = 2))


## Descriptives for MCI group only

# PD-NC IDs
ids_PDNC <- unique(data_demo_t0$ID[data_demo_t0$diagnosis == 1])

# DSfw
data_DSfw_NC <- data_DSfw[data_DSfw$ID %in% ids_PDNC, ]
view(dfSummary(data_DSfw_NC[, 2:5], graph.magnif = 1.5, round.digits = 2))

#DSbw 
data_DSbw_NC <- data_DSbw[data_DSbw$ID %in% ids_PDNC, ]
view(dfSummary(data_DSbw_NC[, 2:5], graph.magnif = 1.5, round.digits = 2))

#BNT 
data_BNT_NC <- data_BNT[data_BNT$ID %in% ids_PDNC, ]
view(dfSummary(data_BNT_NC[, 2:5], graph.magnif = 1.5, round.digits = 2))

#FigC
data_FigC_NC <- data_FigC[data_FigC$ID %in% ids_PDNC, ]
view(dfSummary(data_FigC_NC[, 2:5], graph.magnif = 1.5, round.digits = 2))

#FigR 
data_FigR_NC <- data_FigR[data_FigR$ID %in% ids_PDNC, ]
view(dfSummary(data_FigR_NC[, 2:5], graph.magnif = 1.5, round.digits = 2))

#SemWF 
data_SemWF_NC <- data_SemWF[data_SemWF$ID %in% ids_PDNC, ]
view(dfSummary(data_SemWF_NC[, 2:5], graph.magnif = 1.5, round.digits = 2))

#PhoWF 
data_PhoWF_NC <- data_PhoWF[data_PhoWF$ID %in% ids_PDNC, ]
view(dfSummary(data_PhoWF_NC[, 2:5], graph.magnif = 1.5, round.digits = 2))

#LPS7
data_LPS7_NC <- data_LPS7[data_LPS7$ID %in% ids_PDNC, ]
view(dfSummary(data_LPS7_NC[, 2:5], graph.magnif = 1.5, round.digits = 2))

#LPS9 
data_LPS9_NC <- data_LPS9[data_LPS9$ID %in% ids_PDNC, ]
view(dfSummary(data_LPS9_NC[, 2:5], graph.magnif = 1.5, round.digits = 2))

#CSnpe
data_CSnpe_NC <- data_CSnpe[data_CSnpe$ID %in% ids_PDNC, ]
view(dfSummary(data_CSnpe_NC[, 2:5], graph.magnif = 1.5, round.digits = 2))

#CSpe 
data_CSpe_NC <- data_CSpe[data_CSpe$ID %in% ids_PDNC, ]
view(dfSummary(data_CSpe_NC[, 2:5], graph.magnif = 1.5, round.digits = 2))

#CScat 
data_CScat_NC <- data_CScat[data_CScat$ID %in% ids_PDNC, ]
view(dfSummary(data_CScat_NC[, 2:5], graph.magnif = 1.5, round.digits = 2))

#StrW
data_StrW_NC <- data_StrW[data_StrW$ID %in% ids_PDNC, ]
view(dfSummary(data_StrW_NC[, 2:5], graph.magnif = 1.5, round.digits = 2))

#StrC 
data_StrC_NC <- data_StrC[data_StrC$ID %in% ids_PDNC, ]
view(dfSummary(data_StrC_NC[, 2:5], graph.magnif = 1.5, round.digits = 2))

#StrI
data_StrI_NC <- data_StrI[data_StrI$ID %in% ids_PDNC, ]
view(dfSummary(data_StrI_NC[, 2:5], graph.magnif = 1.5, round.digits = 2))

#BTA
data_BTA_NC <- data_BTA[data_StrI$ID %in% ids_PDNC, ]
view(dfSummary(data_BTA_NC[, 2:5], graph.magnif = 1.5, round.digits = 2))

#TB/A
data_TBA_NC <- data_TBA[data_TBA$ID %in% ids_PDNC, ]
view(dfSummary(data_TBA_NC[, 2:5], graph.magnif = 1.5, round.digits = 2))

#VbL 
data_VbL_NC <- data_VbL[data_VbL$ID %in% ids_PDNC, ]
view(dfSummary(data_VbL_NC[, 2:5], graph.magnif = 1.5, round.digits = 2))

#VbR
data_VbR_NC <- data_VbR[data_VbR$ID %in% ids_PDNC, ]
view(dfSummary(data_VbR_NC[, 2:5], graph.magnif = 1.5, round.digits = 2))


## Descriptives for MCI group only

# PD-MCI IDs
ids_PDMCI <- unique(data_demo_t0$ID[data_demo_t0$diagnosis == 2])

# DSfw
data_DSfw_MCI <- data_DSfw[data_DSfw$ID %in% ids_PDMCI, ]
view(dfSummary(data_DSfw_MCI[, 2:5], graph.magnif = 1.5, round.digits = 2))

#DSbw 
data_DSbw_MCI <- data_DSbw[data_DSbw$ID %in% ids_PDMCI, ]
view(dfSummary(data_DSbw_MCI[, 2:5], graph.magnif = 1.5, round.digits = 2))

#BNT 
data_BNT_MCI <- data_BNT[data_BNT$ID %in% ids_PDMCI, ]
view(dfSummary(data_BNT_MCI[, 2:5], graph.magnif = 1.5, round.digits = 2))

#FigC
data_FigC_MCI <- data_FigC[data_FigC$ID %in% ids_PDMCI, ]
view(dfSummary(data_FigC_MCI[, 2:5], graph.magnif = 1.5, round.digits = 2))

#FigR 
data_FigR_MCI <- data_FigR[data_FigR$ID %in% ids_PDMCI, ]
view(dfSummary(data_FigR_MCI[, 2:5], graph.magnif = 1.5, round.digits = 2))

#SemWF 
data_SemWF_MCI <- data_SemWF[data_SemWF$ID %in% ids_PDMCI, ]
view(dfSummary(data_SemWF_MCI[, 2:5], graph.magnif = 1.5, round.digits = 2))

#PhoWF 
data_PhoWF_MCI <- data_PhoWF[data_PhoWF$ID %in% ids_PDMCI, ]
view(dfSummary(data_PhoWF_MCI[, 2:5], graph.magnif = 1.5, round.digits = 2))

#LPS7
data_LPS7_MCI <- data_LPS7[data_LPS7$ID %in% ids_PDMCI, ]
view(dfSummary(data_LPS7_MCI[, 2:5], graph.magnif = 1.5, round.digits = 2))

#LPS9 
data_LPS9_MCI <- data_LPS9[data_LPS9$ID %in% ids_PDMCI, ]
view(dfSummary(data_LPS9_MCI[, 2:5], graph.magnif = 1.5, round.digits = 2))

#CSnpe
data_CSnpe_MCI <- data_CSnpe[data_CSnpe$ID %in% ids_PDMCI, ]
view(dfSummary(data_CSnpe_MCI[, 2:5], graph.magnif = 1.5, round.digits = 2))

#CSpe 
data_CSpe_MCI <- data_CSpe[data_CSpe$ID %in% ids_PDMCI, ]
view(dfSummary(data_CSpe_MCI[, 2:5], graph.magnif = 1.5, round.digits = 2))

#CScat 
data_CScat_MCI <- data_CScat[data_CScat$ID %in% ids_PDMCI, ]
view(dfSummary(data_CScat_MCI[, 2:5], graph.magnif = 1.5, round.digits = 2))

#StrW
data_StrW_MCI <- data_StrW[data_StrW$ID %in% ids_PDMCI, ]
view(dfSummary(data_StrW_MCI[, 2:5], graph.magnif = 1.5, round.digits = 2))

#StrC 
data_StrC_MCI <- data_StrC[data_StrC$ID %in% ids_PDMCI, ]
view(dfSummary(data_StrC_MCI[, 2:5], graph.magnif = 1.5, round.digits = 2))

#StrI
data_StrI_MCI <- data_StrI[data_StrI$ID %in% ids_PDMCI, ]
view(dfSummary(data_StrI_MCI[, 2:5], graph.magnif = 1.5, round.digits = 2))

#BTA
data_BTA_MCI <- data_BTA[data_StrI$ID %in% ids_PDMCI, ]
view(dfSummary(data_BTA_MCI[, 2:5], graph.magnif = 1.5, round.digits = 2))

#TB/A
data_TBA_MCI <- data_TBA[data_TBA$ID %in% ids_PDMCI, ]
view(dfSummary(data_TBA_MCI[, 2:5], graph.magnif = 1.5, round.digits = 2))

#VbL 
data_VbL_MCI <- data_VbL[data_VbL$ID %in% ids_PDMCI, ]
view(dfSummary(data_VbL_MCI[, 2:5], graph.magnif = 1.5, round.digits = 2))

#VbR
data_VbR_MCI <- data_VbR[data_VbR$ID %in% ids_PDMCI, ]
view(dfSummary(data_VbR_MCI[, 2:5], graph.magnif = 1.5, round.digits = 2))


## Descriptives for PDD group only

# PD-D IDs
ids_PDPDD <- unique(data_demo_t0$ID[data_demo_t0$diagnosis == 3])

# DSfw
data_DSfw_PDD <- data_DSfw[data_DSfw$ID %in% ids_PDPDD, ]
view(dfSummary(data_DSfw_PDD[, 2:5], graph.magnif = 1.5, round.digits = 2))

#DSbw 
data_DSbw_PDD <- data_DSbw[data_DSbw$ID %in% ids_PDPDD, ]
view(dfSummary(data_DSbw_PDD[, 2:5], graph.magnif = 1.5, round.digits = 2))

#BNT 
data_BNT_PDD <- data_BNT[data_BNT$ID %in% ids_PDPDD, ]
view(dfSummary(data_BNT_PDD[, 2:5], graph.magnif = 1.5, round.digits = 2))

#FigC
data_FigC_PDD <- data_FigC[data_FigC$ID %in% ids_PDPDD, ]
view(dfSummary(data_FigC_PDD[, 2:5], graph.magnif = 1.5, round.digits = 2))

#FigR 
data_FigR_PDD <- data_FigR[data_FigR$ID %in% ids_PDPDD, ]
view(dfSummary(data_FigR_PDD[, 2:5], graph.magnif = 1.5, round.digits = 2))

#SemWF 
data_SemWF_PDD <- data_SemWF[data_SemWF$ID %in% ids_PDPDD, ]
view(dfSummary(data_SemWF_PDD[, 2:5], graph.magnif = 1.5, round.digits = 2))

#PhoWF 
data_PhoWF_PDD <- data_PhoWF[data_PhoWF$ID %in% ids_PDPDD, ]
view(dfSummary(data_PhoWF_PDD[, 2:5], graph.magnif = 1.5, round.digits = 2))

#LPS7
data_LPS7_PDD <- data_LPS7[data_LPS7$ID %in% ids_PDPDD, ]
view(dfSummary(data_LPS7_PDD[, 2:5], graph.magnif = 1.5, round.digits = 2))

#LPS9 
data_LPS9_PDD <- data_LPS9[data_LPS9$ID %in% ids_PDPDD, ]
view(dfSummary(data_LPS9_PDD[, 2:5], graph.magnif = 1.5, round.digits = 2))

#CSnpe
data_CSnpe_PDD <- data_CSnpe[data_CSnpe$ID %in% ids_PDPDD, ]
view(dfSummary(data_CSnpe_PDD[, 2:5], graph.magnif = 1.5, round.digits = 2))

#CSpe 
data_CSpe_PDD <- data_CSpe[data_CSpe$ID %in% ids_PDPDD, ]
view(dfSummary(data_CSpe_PDD[, 2:5], graph.magnif = 1.5, round.digits = 2))

#CScat 
data_CScat_PDD <- data_CScat[data_CScat$ID %in% ids_PDPDD, ]
view(dfSummary(data_CScat_PDD[, 2:5], graph.magnif = 1.5, round.digits = 2))

#StrW
data_StrW_PDD <- data_StrW[data_StrW$ID %in% ids_PDPDD, ]
view(dfSummary(data_StrW_PDD[, 2:5], graph.magnif = 1.5, round.digits = 2))

#StrC 
data_StrC_PDD <- data_StrC[data_StrC$ID %in% ids_PDPDD, ]
view(dfSummary(data_StrC_PDD[, 2:5], graph.magnif = 1.5, round.digits = 2))

#StrI
data_StrI_PDD <- data_StrI[data_StrI$ID %in% ids_PDPDD, ]
view(dfSummary(data_StrI_PDD[, 2:5], graph.magnif = 1.5, round.digits = 2))

#BTA
data_BTA_PDD <- data_BTA[data_StrI$ID %in% ids_PDPDD, ]
view(dfSummary(data_BTA_PDD[, 2:5], graph.magnif = 1.5, round.digits = 2))

#TB/A
data_TBA_PDD <- data_TBA[data_TBA$ID %in% ids_PDPDD, ]
view(dfSummary(data_TBA_PDD[, 2:5], graph.magnif = 1.5, round.digits = 2))

#VbL 
data_VbL_PDD <- data_VbL[data_VbL$ID %in% ids_PDPDD, ]
view(dfSummary(data_VbL_PDD[, 2:5], graph.magnif = 1.5, round.digits = 2))

#VbR
data_VbR_PDD <- data_VbR[data_VbR$ID %in% ids_PDPDD, ]
view(dfSummary(data_VbR_PDD[, 2:5], graph.magnif = 1.5, round.digits = 2))


# 3 dynamic Exploratory Graph Analysis --------------------------------------------------------

data_dyn_0 <- read_xlsx("data_t0.xlsx")
data_dyn_1 <- read_xlsx("data_t1.xlsx")
data_dyn_2 <- read_xlsx("data_t2.xlsx")
data_dyn_3 <- read_xlsx("data_t3.xlsx")

ID <- LANDSCAPE_Datensatz$ID[LANDSCAPE_Datensatz$dropout_t3 == 0]

data_dyn_0 <- cbind(ID, data_dyn_0)
data_dyn_1 <- cbind(ID, data_dyn_1)
data_dyn_2 <- cbind(ID, data_dyn_2)
data_dyn_3 <- cbind(ID, data_dyn_3)

#add time variable
data_dyn_0 <- data_dyn_0 %>% mutate(time = "t0")
data_dyn_1 <- data_dyn_1 %>% mutate(time = "t1")
data_dyn_2 <- data_dyn_2 %>% mutate(time = "t2")
data_dyn_3 <- data_dyn_3 %>% mutate(time = "t3")

data_dyn <- bind_rows(data_dyn_0, data_dyn_1, data_dyn_2, data_dyn_3)

data_dyn <- data_dyn %>% arrange(ID, time)

data_dyn$time <- NULL

# compute dynEGA with each algorithm to assess best-fitting model

# Louvain
dynEGA_results_louvain <- dynEGA(
  data = data_dyn,
  id = "ID",
  group = NULL,
  n.embed = 4,
  tau = 1,
  delta = 1,
  use.derivatives = 1,
  level = c("population"),
  corr = c("auto"),
  na.data = c("pairwise"),
  model = c("glasso"),
  algorithm = c("Louvain"),
  uni.method = c("louvain"),
  verbose = TRUE,
)

#walktrap
dynEGA_results_walktrap <- dynEGA(
  data = data_dyn,
  id = "ID",
  group = NULL,
  n.embed = 4,
  tau = 1,
  delta = 1,
  use.derivatives = 1,
  level = c("population"),
  corr = c("auto"),
  na.data = c("pairwise"),
  model = c("glasso"),
  algorithm = c("walktrap"),
  uni.method = c("louvain"),
  verbose = TRUE,
)

#leiden
dynEGA_results_leiden <- dynEGA(
  data = data_dyn,
  id = "ID",
  group = NULL,
  n.embed = 4,
  tau = 1,
  delta = 1,
  use.derivatives = 1,
  level = c("population"),
  corr = c("auto"),
  na.data = c("pairwise"),
  model = c("glasso"),
  algorithm = c("Leiden"),
  uni.method = c("louvain"),
  verbose = TRUE,
)

### DynEGA with algorithm Louvain shows the best model fit according to the
### Total Entropy Fit Index (TEFI)


## Define node names and legendss

colnames(dynEGA_results_louvain$dynEGA$population$network) <- c("DSfw", "DSbw",  "CScat", "CSnpe", "CSpe",  "BTA",   "StrW",  
                                                                "StrC",  "StrI",  "LPS7",  "LPS9" , "SemWF", "PhoWF", "VbL",  
                                                                "VbR",  "TB/A",  "FigC",  "FigR",  "BNT")


legend <- c("Visuoconstruction",
            "Executive/visual-spatial functions",
            "Card sorting/cognitive flexibility",
            "Attention/processing speed",
            "Verbal functions")


## Plot with transparent nodes

tiff(filename="dynEGA_plot_trans.tiff", width = 5000, height = 3000, res = 500)
plot(dynEGA_results_louvain,
     edge.color = c("blue","red"),
     alpha = c(0.2, 1,1,0.2,1,1,1,1,1,1,1,1,1,1,1,0.2,1,1,1),
     legend.names = legend,
     node.color = c("#FF474C", "#78B4F7", "#6CBA7D", "orange", "#DB91EF"))
dev.off()


## Network loadings
data_dyn_load <- data_dyn
data_dyn_load$ID <- NULL
dynEGA_loadings <- net.loads(data_dyn_load, wc = dynEGA_results$dynEGA$population$dim.variables$dimension)
net.loads(dynEGA_results)
dynEGA_loadings$unstd

netloads_dynEGA <- EGAnet::net.loads(dynEGA_results$dynEGA$population$network, dynEGA_results$dynEGA$population$wc)
netloads_dynEGA$std

#Compute adjusted rand index to compare dynEGA, crossEGA, and theoretically assumed domains
ari_dyn <- c(1, 1, 1, 2, 2, 2, 2, 2, 3, 3, 3, 4, 4, 4, 4, 4, 5, 5, 5)
ari_dyn
ari_cross <- c(2, 2, 1, 2, 2, 1, 2, 1, 4, 4, 4, 5, 5, 5, 5, 1, 3, 3, 1)
ari_cross
ari_theo <- c(2, 3, 5, 2, 2, 4, 1, 4, 4, 4, 4, 5, 5, 5, 5, 4, 3, 3, 4)
ari_theo

adjustedRandIndex(ari_dyn, ari_cross) #0.4060367
adjustedRandIndex(ari_dyn, ari_theo) #0.2142232


# 4 Panel GVAR with weighted dynEGA dimensions --------------------------------------------------------


#Prepare data for analysis: Compute dimension-weighted scores for each dimension
# at each timepoint

#Analyse mit reduzierten Daten (longitudinal, dynamical EGA Dimensionen)


#Prepare data: t0
#compute composite scores (unweighted mean)
data_t0 <- data_t0 %>%
  mutate(Dim10 = rowMeans(select(., FigC0, FigR0, DSfw0), na.rm = TRUE))

data_t0 <- data_t0 %>%
  mutate(Dim20 = rowMeans(select(., LPS70, LPS90, BNT0, DSbw0, SemWF0), na.rm = TRUE))

data_t0 <- data_t0 %>%
  mutate(Dim30 = rowMeans(select(., CScat0, CSpe0, CSnpe0), na.rm = TRUE))

data_t0 <- data_t0 %>%
  mutate(Dim40 = rowMeans(select(., StrW0, StrC0, StrI0, BTA0, "TB.A0"), na.rm = TRUE))

data_t0 <- data_t0 %>%
  mutate(Dim50 = rowMeans(select(., VbL0, VbR0, PhoWF0), na.rm = TRUE))

#create new dataframe with those variables

dynEGA_t0 <- data_t0 %>%
  select(Dim10, Dim20, Dim30, Dim40, Dim50)

#DIMENSION 1

#normalize network loadings
ladungen_dim1 <- c(FigC = 0.248, FigR = 0.18, DSfw = 0.067)
norm_ladungen_dim1 <- ladungen_dim1 / sum(ladungen_dim1)

#create dataframe for Dim1 variables at t0
data_t0_dynEGA_dim1 <- data.frame(data_t0$FigC0, data_t0$FigR0, data_t0$DSfw0)
#compute weighted mean and create new column in dataframe
dynEGA_weight_10 <- rowSums(data_t0_dynEGA_dim1 * norm_ladungen_dim1)

#create dataframe for Dim1 variables at t1
data_t1_dynEGA_dim1 <- data.frame(data_t1$FigC12, data_t1$FigR12, data_t1$DSfw12)
#compute weighted mean and create new column in dataframe
dynEGA_weight_112 <- rowSums(data_t1_dynEGA_dim1 * norm_ladungen_dim1)

#create dataframe for Dim1 variables at t2
data_t2_dynEGA_dim1 <- data.frame(data_t2$FigC24, data_t2$FigR24, data_t2$DSfw24)
#compute weighted mean and create new column in dataframe
dynEGA_weight_124 <- rowSums(data_t2_dynEGA_dim1 * norm_ladungen_dim1)

#create dataframe for Dim1 variables at t3
data_t3_dynEGA_dim1 <- data.frame(data_t3$FigC36, data_t3$FigR36, data_t3$DSfw36)
#compute weighted mean and create new column in dataframe
dynEGA_weight_136 <- rowSums(data_t3_dynEGA_dim1 * norm_ladungen_dim1)

#DIMENSION 2

#normalize network loadings


ladungen_dim2 <- c(LPS9 = 0.253, LPS7 = 0.224, SemWF = 0.171, BNT = 0.103, DSbw = 0.063)
norm_ladungen_dim2 <- ladungen_dim2 / sum(ladungen_dim2)

#create dataframe for Dim2 variables at t0
data_t0_dynEGA_dim2 <- data.frame(data_t0$LPS90, data_t0$LPS70, data_t0$SemWF0, data_t0$BNT0,
                                  data_t0$DSbw0)
#compute weighted mean and create new column in dataframe
dynEGA_weight_20 <- rowSums(data_t0_dynEGA_dim2 * norm_ladungen_dim2)

#create dataframe for Dim2 variables at t1
data_t1_dynEGA_dim2 <- data.frame(data_t1$LPS912, data_t1$LPS712, data_t1$SemWF12, data_t1$BNT12,
                                  data_t1$DSbw12)
#compute weighted mean and create new column in dataframe
dynEGA_weight_212 <- rowSums(data_t1_dynEGA_dim2 * norm_ladungen_dim2)

#create dataframe for Dim2 variables at t2
data_t2_dynEGA_dim2 <- data.frame(data_t2$LPS924, data_t2$LPS724, data_t2$SemWF24, data_t2$BNT24,
                                  data_t2$DSbw24)
#compute weighted mean and create new column in dataframe
dynEGA_weight_224 <- rowSums(data_t2_dynEGA_dim2 * norm_ladungen_dim2)

#create dataframe for Dim2 variables at t3
data_t3_dynEGA_dim2 <- data.frame(data_t3$LPS936, data_t3$LPS736, data_t3$SemWF36, data_t3$BNT36,
                                  data_t3$DSbw36)
#compute weighted mean and create new column in dataframe
dynEGA_weight_236 <- rowSums(data_t3_dynEGA_dim2 * norm_ladungen_dim2)

#DIMENSION 3

#normalize network loadings
ladungen_dim3 <- c(CScat = 0.602, CSnpe = 0.396, CSpe = 0.206)
norm_ladungen_dim3 <- ladungen_dim3 / sum(ladungen_dim3)

#create dataframe for Dim3 variables at t0
data_t0_dynEGA_dim3 <- data.frame(data_t0$CScat0, data_t0$CSnpe0, data_t0$CSpe0)
#compute weighted mean and create new column in dataframe
dynEGA_weight_30 <- rowSums(data_t0_dynEGA_dim3 * norm_ladungen_dim3)

#create dataframe for Dim3 variables at t1
data_t1_dynEGA_dim3 <- data.frame(data_t1$CScat12, data_t1$CSnpe12, data_t1$CSpe12)
#compute weighted mean and create new column in dataframe
dynEGA_weight_312 <- rowSums(data_t1_dynEGA_dim3 * norm_ladungen_dim3)

#create dataframe for Dim3 variables at t2
data_t2_dynEGA_dim3 <- data.frame(data_t2$CScat24, data_t2$CSnpe24, data_t2$CSpe24)
#compute weighted mean and create new column in dataframe
dynEGA_weight_324 <- rowSums(data_t2_dynEGA_dim3 * norm_ladungen_dim3)

#create dataframe for Dim3 variables at t3
data_t3_dynEGA_dim3 <- data.frame(data_t3$CScat36, data_t3$CSnpe36, data_t3$CSpe36)
#compute weighted mean and create new column in dataframe
dynEGA_weight_336 <- rowSums(data_t3_dynEGA_dim3 * norm_ladungen_dim3)

#DIMENSION 4

#normalize network loadings
ladungen_dim4 <- c(StrC = 0.362, StrI = 0.273, StrW = 0.272, BTA = 0.11, TBA = 0.022)
norm_ladungen_dim4 <- ladungen_dim4 / sum(ladungen_dim4)

#create dataframe for Dim4 variables at t0
data_t0_dynEGA_dim4 <- data.frame(data_t0$StrC0, data_t0$StrI0, data_t0$StrW0, data_t0$BTA0,
                                  data_t0$TB.A0)
#compute weighted mean and create new column in dataframe
dynEGA_weight_40 <- rowSums(data_t0_dynEGA_dim4 * norm_ladungen_dim4)

#create dataframe for Dim4 variables at t1
data_t1_dynEGA_dim4 <- data.frame(data_t1$StrC12, data_t1$StrI12, data_t1$StrW12, data_t1$BTA12,
                                  data_t1$TB.A12)
#compute weighted mean and create new column in dataframe
dynEGA_weight_412 <- rowSums(data_t1_dynEGA_dim4 * norm_ladungen_dim4)

#create dataframe for Dim4 variables at t2
data_t2_dynEGA_dim4 <- data.frame(data_t2$StrC24, data_t2$StrI24, data_t2$StrW24, data_t2$BTA24,
                                  data_t2$TB.A24)
#compute weighted mean and create new column in dataframe
dynEGA_weight_424 <- rowSums(data_t2_dynEGA_dim4 * norm_ladungen_dim4)

#create dataframe for Dim4 variables at t3
data_t3_dynEGA_dim4 <- data.frame(data_t3$StrC36, data_t3$StrI36, data_t3$StrW36, data_t3$BTA36,
                                  data_t3$TB.A36)
#compute weighted mean and create new column in dataframe
dynEGA_weight_436 <- rowSums(data_t3_dynEGA_dim4 * norm_ladungen_dim4)

#DIMENSION 5

#normalize network loadings
ladungen_dim5 <- c(VbL = 0.335, VbR = 0.326, PhoWF = 0.114)
norm_ladungen_dim5 <- ladungen_dim5 / sum(ladungen_dim5)

#create dataframe for Dim5 variables at t0
data_t0_dynEGA_dim5 <- data.frame(data_t0$VbL0, data_t0$VbR0, data_t0$PhoWF0)
#compute weighted mean and create new column in dataframe
dynEGA_weight_50 <- rowSums(data_t0_dynEGA_dim5 * norm_ladungen_dim5)

#create dataframe for Dim5 variables at t1
data_t1_dynEGA_dim5 <- data.frame(data_t1$VbL12, data_t1$VbR12, data_t1$PhoWF12)
#compute weighted mean and create new column in dataframe
dynEGA_weight_512 <- rowSums(data_t1_dynEGA_dim5 * norm_ladungen_dim5)

#create dataframe for Dim5 variables at t2
data_t2_dynEGA_dim5 <- data.frame(data_t2$VbL24, data_t2$VbR24, data_t2$PhoWF24)
#compute weighted mean and create new column in dataframe
dynEGA_weight_524 <- rowSums(data_t2_dynEGA_dim5 * norm_ladungen_dim5)

#create dataframe for Dim5 variables at t3
data_t3_dynEGA_dim5 <- data.frame(data_t3$VbL36, data_t3$VbR36, data_t3$PhoWF36)
#compute weighted mean and create new column in dataframe
dynEGA_weight_536 <- rowSums(data_t3_dynEGA_dim5 * norm_ladungen_dim5)

## Prepare data: t0
data_wEGA_panel_0 <- data.frame(ID,
                                Dim1 = dynEGA_weight_10, 
                                Dim2 = dynEGA_weight_20, 
                                Dim3 = dynEGA_weight_30, 
                                Dim4 = dynEGA_weight_40, 
                                Dim5 = dynEGA_weight_50)
data_wEGA_panel_0 <- data_wEGA_panel_0 %>% mutate(time = "t0")

## Prepare data: t1
data_wEGA_panel_1 <- data.frame(ID,
                                Dim1 = dynEGA_weight_112, 
                                Dim2 = dynEGA_weight_212, 
                                Dim3 = dynEGA_weight_312, 
                                Dim4 = dynEGA_weight_412, 
                                Dim5 = dynEGA_weight_512)
data_wEGA_panel_1 <- data_wEGA_panel_1 %>% mutate(time = "t1")

## Prepare data: t2
data_wEGA_panel_2 <- data.frame(ID,
                                Dim1 = dynEGA_weight_124, 
                                Dim2 = dynEGA_weight_224, 
                                Dim3 = dynEGA_weight_324, 
                                Dim4 = dynEGA_weight_424, 
                                Dim5 = dynEGA_weight_524)
data_wEGA_panel_2 <- data_wEGA_panel_2 %>% mutate(time = "t2")

## Prepare data: t3
data_wEGA_panel_3 <- data.frame(ID,
                                Dim1 = dynEGA_weight_136, 
                                Dim2 = dynEGA_weight_236, 
                                Dim3 = dynEGA_weight_336, 
                                Dim4 = dynEGA_weight_436, 
                                Dim5 = dynEGA_weight_536)
data_wEGA_panel_3 <- data_wEGA_panel_3 %>% mutate(time = "t3")


data_wEGA_panel <- bind_rows(data_wEGA_panel_0, data_wEGA_panel_1, data_wEGA_panel_2, data_wEGA_panel_3)

data_wEGA_panel <- data_wEGA_panel %>% arrange(ID, time)


## panel vector autoregression model

mod_wEGA_panel_saturated <- ml_gvar(data_wEGA_panel,
                                    vars = colnames(data_wEGA_panel[2:6]),
                                    idvar = "ID",
                                    #beepvar = "time",
                                    between = "chol",
                                    missing = "pairwise") %>% runmodel

## Prune saturated model:
mod_wEGA_panel_pruned <- mod_wEGA_panel_saturated %>%
  prune(adjust = "none", alpha = 0.05) %>%
  runmodel


##Plot the pruned temporal, contemporaneous, and the between-subjects networks for the panel VAR network.

### Temporal:
wEGA_temp <- mod_wEGA_panel_pruned %>% getmatrix("PDC")
### Contemporaneous:
wEGA_cont <- mod_wEGA_panel_pruned %>% getmatrix("omega_zeta_within")
### Betweensubjects:
wEGA_bet <- mod_wEGA_panel_pruned %>% getmatrix("omega_zeta_between")
### Average layout:
wEGA_Layout <- averageLayout(wEGA_cont, wEGA_temp)

### temporal network
tiff("plot_GVAR_temp.tiff", width = 5000, height = 3000, res = 1000)
qgraph(wEGA_temp,
       #title = "temporal",
       theme = "colorblind",
       vsize = 11,
       asize = 5,
       #vTrans = 150,
       mar = rep(6,4),
       layout = wEGA_Layout,
       color = c("#FF474C", "#78B4F7", "#6CBA7D", "orange", "#DB91EF"),
       labels = c("Dim1" = "Vis",
                  "Dim2" = "Exe",
                  "Dim3" = "CS",
                  "Dim4" = "Att",
                  "Dim5" = "Verb")
)
dev.off()

### contemporaneous network
qgraph(wEGA_cont,
       title = "contemporaneous",
       theme = "colorblind",
       vsize = 11,
       asize = 5,
       vTrans = 150,
       mar = rep(6,4),
       layout = wEGA_Layout,
       color = c("#FF474C", "#78B4F7", "#6CBA7D", "orange", "#DB91EF"),
       labels = c("Dim1" = "Vis",
                  "Dim2" = "Exe",
                  "Dim3" = "CS",
                  "Dim4" = "Att",
                  "Dim5" = "Verb"))

### between-subject network
tiff("plots_GVAR_cont_bet.tiff", width = 5000, height = 3000, res = 1000)
par(mfrow = c(1,2))
qgraph(wEGA_cont,
       #title = "contemporaneous",
       theme = "colorblind",
       vsize = 11,
       asize = 5,
       #vTrans = 150,
       mar = rep(6,4),
       layout = wEGA_Layout,
       color = c("#FF474C", "#78B4F7", "#6CBA7D", "orange", "#DB91EF"),
       labels = c("Dim1" = "Vis",
                  "Dim2" = "Exe",
                  "Dim3" = "CS",
                  "Dim4" = "Att",
                  "Dim5" = "Verb")
)

## Supplement Figure S3
mtext("A", side = 3, line = 2, font = 1, cex = 1, adj = 0.1)
qgraph(wEGA_cont,
       #title = "Contemporaneous",
       theme = "colorblind",
       vsize = 11,
       asize = 5,
       #vTrans = 150,
       mar = rep(6,4),
       layout = wEGA_Layout,
       color = c("#FF474C", "#78B4F7", "#6CBA7D", "orange", "#DB91EF"),
       labels = c("Dim1" = "Vis",
                  "Dim2" = "Exe",
                  "Dim3" = "CS",
                  "Dim4" = "Att",
                  "Dim5" = "Verb"))
mtext("B", side = 3, line = 2, font = 1, cex = 1, adj = 0.1)
dev.off()

tiff("plot_GVAR_betw.tiff", width = 5000, height = 3000, res = 1000)
qgraph(wEGA_bet,
       #title = "Between-subjects",
       theme = "colorblind",
       vsize = 11,
       asize = 5,
       vTrans = 150,
       mar = rep(6,4),
       layout = wEGA_Layout,
       color = c("#E31B23", "#78B4F7", "#6CBA7D", "orange", "#AF58BA"),
       labels = c("Dim1" = "Vis",
                  "Dim2" = "Exe",
                  "Dim3" = "CS",
                  "Dim4" = "Att",
                  "Dim5" = "Verb")
)
dev.off()


# weighted Longitudinal Plot

library(grDevices)

data_long_w <- cbind(ID, wdynEGA_lg)

# Reshape in Long-Format
df_long_w <- data_long_w %>%
  pivot_longer(cols = -ID, names_to = "Variable", values_to = "Wert") %>%
  mutate(
    Dimension = substr(Variable, 1, 4),  # Extrahiere Dim1, Dim2, etc.
    Zeit = as.numeric(gsub("Dim[0-9]+", "", Variable))  # Extrahiere Zeitpunkte
  )

df_long_w <- df_long_w %>%
  mutate(
    Zeit = case_when(
      str_ends(Variable, "0")  ~ 0,
      str_ends(Variable, "12") ~ 12,
      str_ends(Variable, "24") ~ 24,
      str_ends(Variable, "36") ~ 36,
      TRUE ~ NA_real_  # Falls keine passende Endung gefunden wird
    )
  )

df_long_w_summary <- df_long_w %>%
  group_by(Dimension, Zeit) %>%
  summarise(
    Mittelwert = mean(Wert, na.rm = TRUE),
    SE = std.error(Wert, na.rm = TRUE),
    .groups = "drop"
  )


ggplot(df_long_w_summary, aes(x = Zeit, y = Mittelwert, color = Dimension, group = Dimension)) +
  geom_line(size = 1) +  # Linien für den Verlauf
  geom_point(size = 3) +  # Punkte für Messzeitpunkte
  geom_errorbar(aes(ymin = Mittelwert - SE, ymax = Mittelwert + SE), width = 2, alpha = 2) +  # Fehlerbalken
  labs(
    #title = "Trajectory of cognitive dimensions",
    x = "Time in months", y = "Mean ± SE") +
  scale_x_continuous(breaks = c(0, 12, 24, 36)) +
  scale_color_manual(values = c("Dim1" = "#FF474C", "Dim2" = "#78B4F7", "Dim3" = "#6CBA7D", "Dim4" = "orange", "Dim5" = "#DB91EF"),
                     labels = c("Dim1" = "Visuoconstruction",
                                "Dim2" = "Executive/visual-spatial functions",
                                "Dim3" = "Card sorting/cognitive flexibility",
                                "Dim4" = "Attention/processing speed",
                                "Dim5" = "Verbal functions")) +
  theme_minimal() +
  theme(
    panel.grid.major = element_blank(),
    panel.grid.minor = element_blank(),
    axis.line = element_line(color = "black"),  # ACHSEN aktivieren
    legend.position = "right"
  )


# 5 Panel GVAR with only impaired at baseline (PD-MCI + PDD) ---------------------------------------------------

# create subsample
ids_PDNC <- unique(data_demo_t0$ID[data_demo_t0$diagnosis == 1])
# exclude people with PD-NC
data_panel_impaired <- data_wEGA_panel %>%
  filter(!(ID %in% ids_PDNC))

n_distinct(data_panel_impaired$ID)

mod_panel_impaired_saturated <- ml_gvar(data_panel_impaired,
                                        vars = colnames(data_panel_impaired[2:6]),
                                        idvar = "ID",
                                        #beepvar = "time",
                                        between = "chol",
                                        missing = "pairwise") %>% runmodel

# Prune saturated model:
mod_panel_impaired_pruned <- mod_panel_impaired_saturated %>%
  prune(adjust = "none", alpha = 0.05) %>%
  runmodel


#Plot the pruned temporal, contemporaneous, and the between-subjects networks for the panel VAR network.

#Temporal:
impaired_temp <- mod_panel_impaired_pruned %>% getmatrix("PDC")
# Contemporaneous:
impaired_cont <- mod_panel_impaired_pruned %>% getmatrix("omega_zeta_within")
#Betweensubjects:
imaired_bet <- mod_panel_impaired_pruned %>% getmatrix("omega_zeta_between")
#Average layout:
impaired_Layout <- averageLayout(impaired_temp, impaired_cont)


#temporal
qgraph(impaired_temp,
       title = "A",
       theme = "colorblind",
       vsize = 11,
       asize = 5,
       mar = rep(6,4),
       layout = impaired_Layout,
       color = c("#E31B23", "#78B4F7", "#6CBA7D", "orange", "#AF58BA"),
       labels = c("Dim1" = "Vis",
                  "Dim2" = "Exe",
                  "Dim3" = "CS",
                  "Dim4" = "Att",
                  "Dim5" = "Verb")
)


#contemporaneous
qgraph(impaired_cont,
       title = "contemporaneous",
       theme = "colorblind",
       vsize = 11,
       asize = 5,
       vTrans = 150,
       mar = rep(6,4),
       layout = impaired_Layout,
       color = c("#E31B23", "#78B4F7", "#6CBA7D", "orange", "#AF58BA"),
       labels = c("Dim1" = "Vis",
                  "Dim2" = "Exe",
                  "Dim3" = "CS",
                  "Dim4" = "Att",
                  "Dim5" = "Verb"))


# 6 Stability analyses ---------------------------------------------------

## 6.1. Sensitivity analyses

### 6.1.1. Sensitvity analyses with sex, age, education, Depression severity, and motor impairment

data_t0_res_sex <- cbind(data_dyn_0, age = data_demo_t0$age, education = data_demo_t0$education, UPDRS = data_demo_t0$UPDRS_III, depression = data_demo_t0$GDS, sex = data_demo_t0$gender)

data_t1_res_sex <- cbind(data_dyn_1, age = data_demo_t1$age, education = data_demo_t1$education,  UPDRS = data_demo_t1$UPDRS_III, depression = data_demo_t1$GDS, sex = data_demo_t0$gender)
data_t1_res_sex$age <- data_t1_res_sex$age + 1

data_t2_res_sex <- cbind(data_dyn_2, age = data_demo_t2$age, education = data_demo_t2$education,  UPDRS = data_demo_t2$UPDRS_III, depression = data_demo_t2$GDS, sex = data_demo_t0$gender)
data_t2_res_sex$age <- data_t2_res_sex$age + 2

data_t3_res_sex <- cbind(data_dyn_3, age = data_demo_t3$age, education = data_demo_t3$education, UPDRS = data_demo_t3$UPDRS_III, depression = data_demo_t3$GDS, sex = data_demo_t0$gender)
data_t3_res_sex$age <- data_t3_res_sex$age + 3


data_dyn_res_sex <- bind_rows(data_t0_res_sex, data_t1_res_sex, data_t2_res_sex, data_t3_res_sex)

data_dyn_res_sex <- data_dyn_res_sex %>% arrange(ID, time)

data_dyn_res_sex$time <- NULL

residuals_df_sex <- data_dyn_res_sex %>%
  mutate(across(c(2:20), 
                ~lm(.x ~ age + education + UPDRS + depression + sex, 
                    data = cur_data(), na.action = na.exclude)$residuals))


residuals_df_sex <- data_dyn_res_sex %>%
  mutate(DSfw_resid = resid(lmer(DSfw ~ age + education + UPDRS + depression + (1|ID), data = data_dyn_res)))

residuals_df_sex <- data_dyn_res_sex

for(col in names(data_dyn_res_sex)[which(names(data_dyn_res_sex) == "DSfw"):
                               which(names(data_dyn_res_sex) == "BNT")]) {
  residuals_df_sex[[col]] <- resid(lm(data_dyn_res_sex[[col]] ~ age + education + UPDRS + depression + sex, 
                                  data = data_dyn_res_sex,
                                  na.action = na.exclude))
}


dynEGA_residuals_sex <- dynEGA(
  data = residuals_df_sex[, 1:20],
  id = "ID",
  group = NULL,
  n.embed = 4,
  tau = 1,
  delta = 1,
  use.derivatives = 1,
  level = c("population"),
  corr = c("auto"),
  na.data = c("pairwise"),
  model = c("glasso"),
  algorithm = c("Louvain"),
  uni.method = c("louvain"),
  verbose = TRUE,
)

plot(dynEGA_residuals_sex)

colnames(dynEGA_residuals_sex$dynEGA$population$network) <- c("DSfw", "DSbw",  "CScat", "CSnpe", "CSpe",  "BTA",   "StrW",  
                                  "StrC",  "StrI",  "LPS7",  "LPS9" , "SemWF", "PhoWF", "VbL",  
                                  "VbR",  "TB/A",  "FigC",  "FigR",  "BNT")

tiff(filename="dynEGA_plot_res_sex.tiff", width = 5000, height = 3000, res = 500)
plot(dynEGA_residuals_sex,
     edge.color = c("blue","red"),
     alpha = c(0.2, 1,1,1,0.2,1,1,1,1,1,1,1,1,0.2,1,1,1,1,1),
       #legend.names = legend,
     node.color = c("#6CBA7D", "#DB91EF", "orange", "#78B4F7", "#FF474C"))
dev.off()

### 6.1.2. Sensitivity Analysis for potential study Center effects

data_rev_demo$center <- fct_recode(data_rev_demo$center,
                                 "AC" = "Aachen Neuro. Klinik",
                                 "BN" = "Bonn Neuro. Klinik",
                                 "DS" = "Dresden Neuro. Klinik",
                                 "FR" = "Frankfurt Neuro. Klinik",
                                 "KA" = "Kassel Elena-Klinik",
                                 "KI" = "Kiel Neuro. Klinik",
                                 "MA" = "Marburg Neuro. Klinik",
                                 "TB" = "Tübingen Hertie Institut",
                                 "UL" = "Ulm - Uniklinikum Neurologie")

subgroups <- data_rev_demo %>%
  group_by(center) %>%
  summarize(number = n(),
            durchschnitt = mean(c(age), na.rm = TRUE)) %>%
  arrange(desc(number))

data_dyn_res_center <- cbind(data_dyn_res, data_rev_demo$center)

data_dyn_res_center <- data_dyn_res_center %>%
  select(-age, -education, -UPDRS, -depression)

colnames(data_dyn_res_center)[colnames(data_dyn_res_center) == "data_rev_demo$center"] <- "center"

data_dyn_res_center <- data_dyn_res_center %>% arrange(ID, time)


center_encoded <- model.matrix(~ center - 1, data = data_dyn_res_center)
data_dyn_res_center <- cbind(data_dyn_res_center, center_encoded)

data_dyn_res_center$center <- NULL
data_dyn_res_center$time <- NULL


test_vars <- c(
  "DSfw", "DSbw", "CScat", "CSnpe", "CSpe",
  "BTA", "StrW", "StrC", "StrI", "LPS7",
  "LPS9", "SemWF", "PhoWF", "VbL", "VbR",
  "TB.A", "FigC", "FigR", "BNT"
)

center_vars <- c("centerAC", "centerBN", "centerDS", "centerFR", "centerKA", 
                 "centerKI", "centerMA", "centerTB", "centerUL")

data_dyn_res_center[ paste0(test_vars, "_resid") ] <-
  lapply(test_vars, function(v) {

    form <- as.formula(
      paste(v, "~", paste(center_vars, collapse = " + "))
    )

    mod <- lm(form, data = data_dyn_res_center, na.action = na.exclude)

    resid(mod)
  })

data_resid_center <- data_dyn_res_center %>%
  select(ID, ends_with("_resid"))


dynEGA_center_residuals <- dynEGA(
  data = data_resid_center,
  id = "ID",
  group = NULL,
  n.embed = 4,
  tau = 1,
  delta = 1,
  use.derivatives = 1,
  level = c("population"),
  corr = c("auto"),
  na.data = c("pairwise"),
  model = c("glasso"),
  algorithm = c("Louvain"),
  uni.method = c("louvain"),
  verbose = TRUE,
)

plot(dynEGA_center_residuals)


## 6.2. Subsampling procedure

set.seed(311)   
prop_sub <- 0.85
B <- 1000        

run_dynEGA_subsample <- function(data, prop = 0.85) {
  
  
  ids <- unique(data$ID)
  n_sub <- floor(prop * length(ids))
  
  ids_sub <- sample(ids, size = n_sub, replace = FALSE)
  
    sub_data <- data %>%
    filter(ID %in% ids_sub) %>%
    arrange(ID)  # Reihenfolge innerhalb der Personen beachten
  
  # dynEGA
  dynEGA(
    data      = sub_data,
    id        = "ID",
  group = NULL,
  n.embed = 4,
  tau = 1,
  delta = 1,
  use.derivatives = 1,
  level = c("population"),
  corr = c("auto"),
  na.data = c("pairwise"),
  model = c("glasso"),
  algorithm = c("Louvain"),
  uni.method = c("louvain"),
  verbose = TRUE,
  )
}

sub_results <- vector("list", B)

for (b in seq_len(B)) {
  sub_results[[b]] <- try(run_dynEGA_subsample(data_dyn_clean, prop = prop_sub), silent = TRUE)
}

sub_results <- sub_results[!sapply(sub_results, inherits, "try-error")]

n_dims <- sapply(sub_results, function(x) x$dynEGA$population$n.dim)
table(n_dims)
prop.table(table(n_dims))


tem_names <- colnames(data_dyn_clean)[colnames(data_dyn_clean) != "ID"]
item_names <- paste0(item_names, ".Ord1")

co_membership <- function(wc) {
  outer(wc, wc, "==") * 1
}

co_mat <- Reduce(
  "+",
  lapply(sub_results, function(x) co_membership(x$wc))
) / length(sub_results)

dimnames(co_mat) <- list(item_names, item_names)


# Heatmap

upper_idx <- which(upper.tri(cnt_mat), arr.ind = TRUE)

tbl_long <- data.frame(
  Var1 = rownames(cnt_mat)[upper_idx[,1]],
  Var2 = colnames(cnt_mat)[upper_idx[,2]],
  Freq = cnt_mat[upper.tri(cnt_mat)]
)

# Relative Häufigkeit (Anteil von 1000 Sub‑Samples) hinzufügen
tbl_long$Prop <- tbl_long$Freq / length(sub_results)   # 0‑1
tbl_long$PropPct <- round(100 * tbl_long$Prop, 1)       # Prozent

# Beispiel‑Ausgabe als hübsche Tabelle (knitr)
if (requireNamespace("knitr", quietly = TRUE)) {
  knitr::kable(
    head(tbl_long[order(-tbl_long$Freq), ], 10),
    caption = "Top‑10‑Variable‑Paare (häufigste gemeinsame Dimension)",
    col.names = c("Variable 1", "Variable 2", "Anzahl", "Anteil", "Prozent")
  )
}


heat_df <- tbl_long

ggplot(heat_df, aes(x = Var1, y = Var2, fill = Freq)) +
  geom_tile(color = "white") +
  scale_fill_gradient(low = "white", high = "red",
                      name = "Count") +
  theme_minimal(base_size = 10) +
  theme(
    axis.text.x = element_text(angle = 90, vjust = 0.5, hjust = 1),
    panel.grid = element_blank()
  )


# Average Silhoette width

Cmat <- cnt_mat / Nsub
dist_mat <- as.dist(1 - Cmat)                    # 0 = identisch, 1 = nie zusammen

#hc   <- hclust(dist_mat, method = "average")
k    <- 5                                         
cl   <- cutree(hc, k = k)

sil  <- silhouette(cl, dist_mat)
avg_sil_width <- mean(sil[, "sil_width"])
avg_sil_width


### Mixed-effects model MMSE

#bind dynEGA dimensional means (unweighted) to full data
data_r2 <- cbind(data_dyn, data_EGA_panel[2:6])

#compute cognitive domain scores according to LANDSCAPE definitions
cogdom_memory <- c("VbL", "VbR", "PhoWF")
cogdom_executive <- c("CScat", "CSnpe", "CSpe", "TB.A", "DSbw", "SemWF", "PhoWF")
cogdom_attention <- c("StrC", "StrW", "StrI", "BTA", "DSfw")
cogdom_language <- c("BNT")
cogdom_visual <- c("FigC", "LPS7", "LPS9")

data_r2$cogdom_mem <- rowMeans(data_r2[ , cogdom_memory], na.rm = TRUE)
data_r2$cogdom_exe <- rowMeans(data_r2[ , cogdom_executive], na.rm = TRUE)
data_r2$cogdom_att <- rowMeans(data_r2[ , cogdom_attention], na.rm = TRUE)
data_r2$cogdom_lng <- data_r2$BNT
data_r2$cogdom_vis <- rowMeans(data_r2[ , cogdom_visual], na.rm = TRUE)


data_MMSE <- cbind(ID = data_demo_t0$ID,
                    MMSE_0 = data_demo_t0$MMSE)
data_MMSE <- as.data.frame(data_MMSE)

data_MMSE <- data_MMSE %>%
  left_join(LANDSCAPE_Datensatz %>% select(ID, MMSE_12, MMSE_24, MMSE_36), by = "ID")

data_MMSE <- data_MMSE %>%
  mutate(across(starts_with("MMSE_"), as.numeric))

data_MMSE <- data_MMSE %>%
  pivot_longer(
    cols = starts_with("MMSE_"),    
    names_to = "time",               
    values_to = "MMSE"        
  ) %>%
  mutate(
    time = as.numeric(sub("MMSE_", "", time))  # "MMSE_12" → 12
  ) %>%
  arrange(ID, time)  # optional, schön sortieren

data_r2_MMSE <- cbind(data_r2, MMSE = data_MMSE$MMSE)


ata_r2_MMSE_same <- na.omit(data_r2_MMSE[c("MMSE","time","Dim1","Dim2","Dim3","Dim4","Dim5",
                               "cogdom_mem","cogdom_exe","cogdom_att","cogdom_vis","cogdom_lng",                               "crossEGA_1", "crossEGA_2", "crossEGA_3", "crossEGA_4", "crossEGA_5",
                               "ID")])

model_dynEGA_MMSE <- lmer(MMSE ~ time + Dim1 + Dim2 + Dim3 + Dim4 + Dim5 +
                     (1 | ID),
                     data = data_r2_MMSE_same,
                     REML = FALSE)

model_cogdom_MMSE <- lmer(MMSE ~ time + cogdom_mem + cogdom_exe + cogdom_att +
                     cogdom_vis + cogdom_lng +
                     (1 | ID),
                     data = data_r2_MMSE_same,
                     REML = FALSE)

model_list_MMSE <- list(dynEGA = model_dynEGA_MMSE, theoretical = model_cogdom_MMSE)


get_model_info <- function(mod) {
  ll <- logLik(mod)[1]          # Log-Likelihood
  k <- attr(logLik(mod), "df")  
  aic <- AIC(mod)
  bic <- BIC(mod)
  n <- nobs(mod)
  return(c(LL = ll, k = k, AIC = aic, BIC = bic, n = n))
}

# create table
model_table_MMSE <- t(sapply(model_list_MMSE, get_model_info))

# ΔAIC 
model_table_MMSE <- as.data.frame(model_table_MMSE)
model_table_MMSE$DeltaAIC <- model_table_MMSE$AIC - min(model_table_MMSE$AIC)


model_table_MMSE #Table S7
tab_model(model_dynEGA_MMSE) #Table S8
tab_model(model_cogdom_MMSE) #Table S9
